# Supplementary material for: Frailty, Health Literacy, and Self-Care in Patients with Chronic Kidney Disease in Taiwan
Source: Int J Environ Res Public Health. 2022 Apr 28;19(9):5350. doi: 10.3390/ijerph19095350 (PMC9102108; doi:10.3390/ijerph19095350)
Supplement: Supplementary file 1 [file ijerph-19-05350-s001.zip]

Archive with 1 entries (1 files):
- ijerph-1617010-supplementary.pdf
